# Supplementary material for: Population Genetic Structure of Invasive and Non-Invasive Streptococcus pneumoniae Isolates After Fifteen Years of Routine PCV10 Vaccination in Bulgaria
Source: Int J Mol Sci. 2025 Sep 16;26(18):9028. doi: 10.3390/ijms26189028 (PMC12469886; doi:10.3390/ijms26189028)
Supplement: Supplementary file 1 [file ijms-26-09028-s001.zip]

Archive with 2 entries (2 files):
- ijms-3797068 Table S1.pdf
- ijms-3797068 Figure S1.pdf
